# Supplementary material for: Proline Protects Boar Sperm against Oxidative Stress through Proline Dehydrogenase-Mediated Metabolism and the Amine Structure of Pyrrolidine
Source: Animals (Basel). 2020 Sep 1;10(9):1549. doi: 10.3390/ani10091549 (PMC7552335; doi:10.3390/ani10091549)
Supplement: Supplementary file 1 [file animals-10-01549-s001.zip]

Archive with 1 entries (1 files):
- supplementary information.docx
